# Supplementary material for: Personality reflection in the brain’s intrinsic functional architecture remains elusive
Source: PLoS One. 2020 Jun 2;15(6):e0232570. doi: 10.1371/journal.pone.0232570 (PMC7266317; doi:10.1371/journal.pone.0232570)
Supplement: S1 File — (ZIP) [file pone.0232570.s008.zip]

Archive with 6 entries (6 files):
- grf_second_lvl.sh
- mean_int_norm.sh
- randomise_second_lvl.sh
- conn_batch_adelstein.m
- conn_batch_default_conn.m
- conn_batch_preprocessing.m
