# Supplementary material for: Personality reflection in the brain’s intrinsic functional architecture remains elusive
Source: PLoS One. 2020 Jun 2;15(6):e0232570. doi: 10.1371/journal.pone.0232570 (PMC7266317; doi:10.1371/journal.pone.0232570)
Supplement: S1 File — (ZIP) [file pone.0232570.s008.zip › grf_second_lvl.sh]

#!/bin/bash
## GRF-based inference

# Create positive and negative t-maps as separate files
DIREC= # Folder with the second-level results
BLANK_VOL= # blank volume

for DOMAIN in `ls -d -1 ${DIREC}/all*sex*age*n*e*o*a*c*` ; do

	for SEED in `ls -d -1 ${DOMAIN}/resting1/*` ; do
 
		mkdir ${SEED}/tmap

		cp ${SEED}/spmT_0001.* ${SEED}/tmap/

		fslchfiletype NIFTI ${SEED}/tmap/spmT_0001.img

		mv ${SEED}/tmap/spmT_0001.nii ${SEED}/tmap/pos_spmT_0001.nii

		fslmaths ${SEED}/tmap/pos_spmT_0001.nii -mul -1 ${SEED}/tmap/neg_spmT_0001.nii

		fslchfiletype NIFTI ${SEED}/tmap/neg_spmT_0001.nii.gz

	done

done

# GRF
for DOMAIN in `ls -d -1 ${DIREC}/all*sex*age*n*e*o*a*c*` ; do

	for ROI in `ls -d -1 ${DOMAIN}/resting1/*` ; do

		ROINAME1=`basename ${ROI}`
		ROINAME2="---`basename ${ROI}`"

		SMOOTH_POS=`smoothest -z ${ROI}/tmap/pos_spmT_0001.nii -m ${ROI}/mask.img | grep DLH | awk '{print $2}'`
		SMOOTH_NEG=`smoothest -z ${ROI}/tmap/neg_spmT_0001.nii -m ${ROI}/mask.img | grep DLH | awk '{print $2}'`

		VOLUME_POS=`fslstats ${ROI}/tmap/pos_spmT_0001.nii -V | awk '{print $1}'`
		VOLUME_NEG=`fslstats ${ROI}/tmap/neg_spmT_0001.nii -V | awk '{print $1}'`

		cluster -i ${ROI}/tmap/pos_spmT_0001.nii -t 2.3 -p 0.05 --volume=${VOLUME_POS} -d ${SMOOTH_POS} -o ${ROI}/pos_${ROINAME1} --mm --no_table
		cluster -i ${ROI}/tmap/neg_spmT_0001.nii -t 2.3 -p 0.05 --volume=${VOLUME_NEG} -d ${SMOOTH_NEG} -o ${ROI}/neg_${ROINAME1} --mm --no_table

	done

done

# Merge results for each personality domain
for POLAR in neg pos ; do

	BASE_IMG=`echo $BLANK_VOL`

	for DOMAIN in n e o a c ; do

		DOMAIN_PATH=`ls -d ${DIREC}/all*sex*age*${DOMAIN}"(1)"*`
		BASE_IMG=`echo $BLANK_VOL`

		for SEED in `ls -f ${DOMAIN_PATH}/resting1/*/${POLAR}*gz` ; do

			fslmaths $BASE_IMG -add $SEED ${DOMAIN_PATH}/${DOMAIN}_${POLAR}
			BASE_IMG=${DOMAIN_PATH}/${DOMAIN}_${POLAR}

		done

		fslmaths ${DOMAIN_PATH}/${DOMAIN}_${POLAR} -bin ${DOMAIN_PATH}/bin_${DOMAIN}_${POLAR}
		mv -v ${DOMAIN_PATH}/bin_${DOMAIN}_${POLAR} ${DIREC}/

	done

done
