# Supplementary material for: Personality reflection in the brain’s intrinsic functional architecture remains elusive
Source: PLoS One. 2020 Jun 2;15(6):e0232570. doi: 10.1371/journal.pone.0232570 (PMC7266317; doi:10.1371/journal.pone.0232570)
Supplement: S1 File — (ZIP) [file pone.0232570.s008.zip › mean_int_norm.sh]

#!/bin/bash

DIREC= # root directory with subjects/sessions

for NII in `find ${DIREC} -mindepth 3 -maxdepth 3 -type f -iname "swra*nii"` ; do
	
	SESS=`dirname ${NII}`
	fslmaths ${NII} -ing 10000 ${SESS}/in_swra
	fslchfiletype NIFTI ${SESS}/in_swra

done
