# Supplementary material for: Personality reflection in the brain’s intrinsic functional architecture remains elusive
Source: PLoS One. 2020 Jun 2;15(6):e0232570. doi: 10.1371/journal.pone.0232570 (PMC7266317; doi:10.1371/journal.pone.0232570)
Supplement: S1 File — (ZIP) [file pone.0232570.s008.zip › randomise_second_lvl.sh]

#!/bin/bash
## Permutation-based inference

# Merge beta estimates into one file
DIREC= # Folder with the first-level results
DESIGN= # Folder with design matrices created with Glm utility in FSL
CMMNMASK= # Common mask from second-level analysis
PERM=5000 # Number of permutations to be performed

for SEEDNUM in {001..018..1} ; do

	SEED=`ls -v -1 ${DIREC}/BETA*Source${SEEDNUM}.nii`
	fslmerge -t ${DIREC}/Source${SEEDNUM} ${SEED}

done

mkdir ${DIREC}/n
mkdir ${DIREC}/e
mkdir ${DIREC}/o
mkdir ${DIREC}/a
mkdir ${DIREC}/c

#  Negative effect
POLAR=neg

for DOMAIN in n e o a c ; do

	for SOURCE in `ls -f ${DIREC}/Source*`; do

		SOURCENAME=`basename ${SOURCE} .nii.gz`
		SOURCENAME=${DOMAIN}_${POLAR}_${SOURCENAME}
		echo ${SOURCENAME}
		echo ${DOMAIN}_${POLAR}

		randomise -i ${SOURCE} -o ${DIREC}/${DOMAIN}/${SOURCENAME} -C 2.3 -d ${DESIGN}/${DOMAIN}/${DOMAIN}_${POLAR}.mat -t ${DESIGN}/${DOMAIN}/${DOMAIN}_${POLAR}.con -m ${CMMNMASK} -n ${PERM} -D

	done

done


# Positive effect
POLAR=pos

for DOMAIN in n e o a c ; do

	for SOURCE in `ls -f ${DIREC}/Source*`; do

		SOURCENAME=`basename ${SOURCE} .nii.gz`
		SOURCENAME=${DOMAIN}_${POLAR}_${SOURCENAME}
		echo ${SOURCENAME}
		echo ${DOMAIN}_${POLAR}

		randomise -i ${SOURCE} -o ${DIREC}/${DOMAIN}/${SOURCENAME} -C 2.3 -d ${DESIGN}/${DOMAIN}/${DOMAIN}_${POLAR}.mat -t ${DESIGN}/${DOMAIN}/${DOMAIN}_${POLAR}.con -m ${CMMNMASK} -n ${PERM} -D

	done

done

# Merge results
TEMPIMG= # blank volume
for DOMAIN in n e o a c ; do

	for POLAR in neg pos ; do
		
		for SEEDNUM in {001..018..1} ; do
			
			fslmaths ${DIREC}/${DOMAIN}/${DOMAIN}_${POLAR}_Source${SEEDNUM}_clusterm_corrp_tstat1.nii.gz -thr 0.95 -bin ${DIREC}/${DOMAIN}/bin_${DOMAIN}_${POLAR}_Source${SEEDNUM}_clusterm_corrp_tstat1.nii.gz
			fslmaths ${TEMPIMG} -add ${DIREC}/${DOMAIN}/bin_${DOMAIN}_${POLAR}_Source${SEEDNUM}_clusterm_corrp_tstat1.nii.gz ${DIREC}/${DOMAIN}/bin_${DOMAIN}_${POLAR}
			TEMPIMG=${DIREC}/${DOMAIN}/bin_${DOMAIN}_${POLAR}
			
		done
		
		TEMPIMG= # blank volume

		fslmaths ${DIREC}/${DOMAIN}/bin_${DOMAIN}_${POLAR} -bin ${DIREC}/${DOMAIN}/bin_${DOMAIN}_${POLAR}
		mv -v ${DIREC}/${DOMAIN}/bin_${DOMAIN}_${POLAR}.nii.gz ${DIREC}/
		
	done

done
