# Supplementary material for: Personality reflection in the brain’s intrinsic functional architecture remains elusive
Source: PLoS One. 2020 Jun 2;15(6):e0232570. doi: 10.1371/journal.pone.0232570 (PMC7266317; doi:10.1371/journal.pone.0232570)
Supplement: S1 File — (ZIP) [file pone.0232570.s008.zip › conn_batch_adelstein.m]

%% CONN batch
clear ; clc
data_dir = ''; % root folder with data from all subjects
conn_res_dir = ''; % results
n_subs = []; % number of subjects
curr_time = datestr(now,'yyyymmdd_HHMMSS');
conn_res_dir = (fullfile(conn_res_dir,curr_time));
load(''); % load covariates (age, sex, n, e, o, a, c)

% motion parameters
resting_motion{n_subs,1} = [];
cd(data_dir)
resting_motion=cellstr(conn_dir('rp*.txt')); % motion parameters

%% FIND functional/structural files
cd(data_dir)
cwd = pwd;
FUNCTIONAL_FILE = cellstr(conn_dir('mbin_swra_resting.nii')); % mean-based intensity normalized 4D fMRI data
STRUCTURAL_FILE = cellstr(conn_dir('wc0*001.nii')); % structural data

if rem(length(FUNCTIONAL_FILE),n_subs)
    error('mismatch number of functional files')
end

if rem(length(STRUCTURAL_FILE),n_subs)
    error('mismatch number of anatomical files')
end

nsessions = length(FUNCTIONAL_FILE)/n_subs;
FUNCTIONAL_FILE = reshape(FUNCTIONAL_FILE,[n_subs,nsessions]);
STRUCTURAL_FILE = {STRUCTURAL_FILE{1:n_subs}};
disp([num2str(size(FUNCTIONAL_FILE,1)),' subjects']);
disp([num2str(size(FUNCTIONAL_FILE,2)),' sessions']);

mkdir(conn_res_dir)
mat_file = ['conn_batch_',curr_time,'.mat'];
batch.filename = fullfile(conn_res_dir,mat_file);

batch.parallel.N = n_subs;

%% SETUP
batch.Setup.isnew = 1;
batch.Setup.nsubjects = n_subs;
batch.Setup.RT = ; % TR

batch.Setup.functionals = repmat({{}},[n_subs,1]);
for nsub = 1:n_subs
    for nses = 1:nsessions
        batch.Setup.functionals{nsub}{nses}{1} = FUNCTIONAL_FILE{nsub,nses};
    end
end
batch.Setup.structurals = STRUCTURAL_FILE;

% Specify masks
batch.Setup.masks.Grey.files = cellstr(conn_dir('wc1*001.nii')); % gray matter mask
batch.Setup.masks.Grey.dimensions = 1;
batch.Setup.masks.White.files = cellstr(conn_dir('wc2*001.nii')); % mask white matter mask
batch.Setup.masks.White.dimensions = 1;
batch.Setup.masks.CSF.files = cellstr(conn_dir('wc3*001.nii')); % mask csf mask 
batch.Setup.masks.CSF.dimensions = 1;

% Specify ROIs
batch.Setup.rois.dimensions = {1,1,1,1,1,1,1,1,1,1,1,1,1,1,1,1,1,1};
batch.Setup.rois.names{1} = 'i9l';
batch.Setup.rois.names{2} = 'i9r';
batch.Setup.rois.names{3} = 'p14l';
batch.Setup.rois.names{4} = 'p14r';
batch.Setup.rois.names{5} = 'p17l';
batch.Setup.rois.names{6} = 'p17r';
batch.Setup.rois.names{7} = 'p4l';
batch.Setup.rois.names{8} = 'p4r';
batch.Setup.rois.names{9} = 'p6l';
batch.Setup.rois.names{10} = 'p6r';
batch.Setup.rois.names{11} = 's1l';
batch.Setup.rois.names{12} = 's1r';
batch.Setup.rois.names{13} = 's3l';
batch.Setup.rois.names{14} = 's3r';
batch.Setup.rois.names{15} = 's5l';
batch.Setup.rois.names{16} = 's5r';
batch.Setup.rois.names{17} = 's7l';
batch.Setup.rois.names{18} = 's7r';
batch.Setup.rois.names{19} = 'GlobalMean';

% Specify full path for individual ROI file
batch.Setup.rois.files{1}='';
batch.Setup.rois.files{2}='';
batch.Setup.rois.files{3}='';
batch.Setup.rois.files{4}='';
batch.Setup.rois.files{5}='';
batch.Setup.rois.files{6}='';
batch.Setup.rois.files{7}='';
batch.Setup.rois.files{8}='';
batch.Setup.rois.files{9}='';
batch.Setup.rois.files{10}='';
batch.Setup.rois.files{11}='';
batch.Setup.rois.files{12}='';
batch.Setup.rois.files{13}='';
batch.Setup.rois.files{14}='';
batch.Setup.rois.files{15}='';
batch.Setup.rois.files{16}='';
batch.Setup.rois.files{17}='';
batch.Setup.rois.files{18}='';
batch.Setup.rois.files{19}='';

% Specify analyses and output files
batch.Setup.analyses = [1,2];
batch.Setup.outputfiles = [1,1,1,1,1];

% Conditions
ncondition = nsessions;
batch.Setup.conditions.names = cellstr([repmat('resting',[1]),num2str((1)')]);
for ncond = 1
    for nsub = 1:n_subs
        for nses = 1
            batch.Setup.conditions.onsets{ncond}{nsub}{nses} = 0;
            batch.Setup.conditions.durations{ncond}{nsub}{nses} = inf;
        end
    end
end

% First-level covariates
batch.Setup.covariates.names = {'realignment'};
for ncovariate = 1
    for nsub = 1:n_subs
        for nses = 1
            batch.Setup.covariates.files{ncovariate}{nsub}{nses} = resting_motion{nsub};
        end
    end
end

% Second-level covariates
batch.Setup.subjects.effect_names = {'all','sex','age','n','e','o','a','c'};
batch.Setup.subjects.effects{1}(1:n_subs) = 1;
batch.Setup.subjects.effects{2} = convs(:,1)';
batch.Setup.subjects.effects{3} = convs(:,2)';
batch.Setup.subjects.effects{4} = convs(:,3)';
batch.Setup.subjects.effects{5} = convs(:,4)';
batch.Setup.subjects.effects{6} = convs(:,5)';
batch.Setup.subjects.effects{7} = convs(:,6)';
batch.Setup.subjects.effects{8} = convs(:,7)';
batch.Setup.done = 1;
batch.Setup.overwrite = 'Yes';

% Filtering
batch.Denoising.filter = [0.009,0.1];
batch.Denoising.confounds.names = {'White','CSF','GlobalMean','realignment'};
batch.Denoising.confounds.dimensions = {1,1,1,6};
batch.Denoising.confounds.deriv = {0,0,0,0};
batch.Denoising.detrending = 2;
batch.Denoising.despiking = 1;
batch.Denoising.done = 1;
batch.Denoising.overwrite = 'Yes';

% Analysis
batch.Analysis.done = 1;
batch.Analysis.overwrite = 'Yes';

% Results
batch.Results.done = 1;
batch.Results.overwrite = 'Yes';

% RUN analyses
conn_batch(batch)
