# Supplementary material for: Personality reflection in the brain’s intrinsic functional architecture remains elusive
Source: PLoS One. 2020 Jun 2;15(6):e0232570. doi: 10.1371/journal.pone.0232570 (PMC7266317; doi:10.1371/journal.pone.0232570)
Supplement: S1 File — (ZIP) [file pone.0232570.s008.zip › conn_batch_preprocessing.m]

%% CONN batch
clear ; clc
data_dir = ; % root folder with data from all subjects
conn_res_dir = ; % results
n_subs = ; % number of subjects
curr_time = datestr(now,'yyyymmdd_HHMMSS');
conn_res_dir = (fullfile(conn_res_dir,curr_time));
load(); % load covariates (age, sex, n, e, o, a, c)

%% FIND functional/structural files
cd(data_dir)
cwd = pwd;
FUNCTIONAL_FILE = cellstr(conn_dir('bold*.nii')); % functional data
STRUCTURAL_FILE = cellstr(conn_dir('t1*.nii')); % structural data

if rem(length(FUNCTIONAL_FILE),n_subs)
    error('mismatch number of functional files')
end

if rem(length(STRUCTURAL_FILE),n_subs)
    error('mismatch number of anatomical files')
end

nsessions = length(FUNCTIONAL_FILE)/n_subs;
FUNCTIONAL_FILE = reshape(FUNCTIONAL_FILE,[n_subs,nsessions]);
STRUCTURAL_FILE = {STRUCTURAL_FILE{1:n_subs}};
disp([num2str(size(FUNCTIONAL_FILE,1)),' subjects']);
disp([num2str(size(FUNCTIONAL_FILE,2)),' sessions']);

mkdir(conn_res_dir)
mat_file = ['conn_batch_',curr_time,'.mat'];
batch.filename = fullfile(conn_res_dir,mat_file);

batch.parallel.N = n_subs;

%% SETUP
batch.Setup.isnew = 1;
batch.Setup.nsubjects = n_subs;
batch.Setup.RT = ; % TR
batch.Setup.preprocessing.sliceorder = ; % order of slices
batch.Setup.preprocessing.fwhm = 6;
batch.Setup.preprocessing.steps = {'functional_slicetime','functional_realign','functional_coregister','structural_segment&normalize','functional_normalize','functional_smooth'};

batch.Setup.functionals = repmat({{}},[n_subs,1]);
for nsub = 1:n_subs
    for nses = 1:nsessions
        batch.Setup.functionals{nsub}{nses}{1} = FUNCTIONAL_FILE{nsub,nses};
    end
end
batch.Setup.structurals = STRUCTURAL_FILE;

% RUN analyses
conn_batch(batch)
